# Supplementary material for: Macrophage-Specific, Mafb-Deficient Mice Showed Delayed Skin Wound Healing
Source: Int J Mol Sci. 2022 Aug 19;23(16):9346. doi: 10.3390/ijms23169346 (PMC9409077; doi:10.3390/ijms23169346)
Supplement: Supplementary file 1 [file ijms-23-09346-s001.zip]

Archive with 1 entries (1 files):
- ijms-1866104-supplementary.pdf
